# Supplementary material for: Tumor bud-derived CCL5 recruits fibroblasts and promotes colorectal cancer progression via CCR5-SLC25A24 signaling
Source: J Exp Clin Cancer Res. 2022 Mar 3;41:81. doi: 10.1186/s13046-022-02300-w (PMC8892738; doi:10.1186/s13046-022-02300-w)
Supplement: Supplementary file 6 — Additional file 6: Table S1. List of primary antibodies used in the study. [file 13046_2022_2300_MOESM6_ESM.xlsx]

## Sheet: Sheet1
Additional file 6: Table S1: List of primary antibodies used in the study.
Antibody	Catalog Number	Commercial providers	Application
α-SMA	ab7817	Abcam	WB/IHC/IF
CD90	66766-1-Ig	Proteintech	WB/IHC
FAP	ab53066	Abcam	IHC
GAPDH	60004-1-Ig	Proteintech	WB
E-cadherin	20874-1-AP	Proteintech	IF
Vimentin	10366-1-AP	Proteintech	IF
CCL5	AF5151	Affinity	IHC
CCR1	bs-1169R	Bioss	WB
CCR3	ab32512	Abcam	WB
CCR4	YT5290	Immunoway	WB
CCR5	ab7346	Abcam	WB
CD44	ab189524	Abcam	WB
GPR75	bs-16263R	Bioss	WB
SLC25A24	Ab221120	Abcam	WB/IF
SLC25A24	PA5-66609	Thermo Fisher	IF
PI3K	#4257	Cell Signaling Technology	WB
p-PI3K	#4228	Cell Signaling Technology	WB
Akt	#4691	Cell Signaling Technology	WB
p-Akt	#4060	Cell Signaling Technology	WB
mTOR	#2983	Cell Signaling Technology	WB
p-mTOR	#5536	Cell Signaling Technology	WB
COL1	14695-1-AP	Proteintech	WB
COL3	22734-1-AP	Proteintech	WB
CD31	11265-1-AP	Proteintech	WB
FLI1	11347-1-AP	Proteintech	WB
VE-cadherin	Ab33168	Abcam	WB
APC-VE-cadherin	bs-0878R-APC	Bioss	Flow-Cyt
APC-rabbit-IgG	bs-0295P-APC	Bioss	Flow-Cyt
VEGFA	66828-1-Ig	Proteintech	WB/IHC
