# Supplementary material for: Tumor bud-derived CCL5 recruits fibroblasts and promotes colorectal cancer progression via CCR5-SLC25A24 signaling
Source: J Exp Clin Cancer Res. 2022 Mar 3;41:81. doi: 10.1186/s13046-022-02300-w (PMC8892738; doi:10.1186/s13046-022-02300-w)
Supplement: Supplementary file 7 — Additional file 7: Table S2. List of RNA interference oligo sequences. [file 13046_2022_2300_MOESM7_ESM.xlsx]

## Sheet: Sheet1
Additional file 7: Table S2: List of RNA interference oligo sequences.
siRNAs	Sense 5’ to 3’	Anti-sense 5’ to 3’
CCL5-1	CAAGCUUUGUCACCCGAAATT	UUUCGGGUGACAAAGCUUGTT
CCL5-2	GGGUUCGGGAGUACAUCAATT	UUGAUGUACUCCCGAACCCTT
CCL5-3	CUUACACAAAUUUGCCUGUTT	ACAGGCAAAUUUGUGUAAGTT
CCR1	UCUGAAACUGAACCUCUUUTT	AAAGAGGUUCAGUUUCAGAGC
CCR3	GAAUUAUGACCAACAUCUATT	UAGAUGUUGGUCAUAAUUCTT
CCR4	ACCUUUGAAAACUGAUUGGTT	CCAAUCAGUUUUCAAAGGUGC
CCR5	GUCCAAUCUAUGACAUCAATT	UUGAUGUCAUAGAUUGGACTT
CD44	GUCUUCAGGAUUCGUUCUUTT	AAGAACGAAUCCUGAAGACAU
GPR75	GCAACUUCAUUGUCUUCUUTT	AAGAAGACAAUGAAGUUGCTT
SLC25A24-1	GGUGCUGUCUCUCGAACAATT	UUGUUCGAGAGACAGCACCTT
SLC25A24-2	GGGCAUAUGAACAGUACAATT	UUGUACUGUUCAUAUGCCCTT
SLC25A24-3	GCAUCAGUUAUGUGGUUUATT	UAAACCACAUAACUGAUGCTT
