# Supplementary material for: Tumor bud-derived CCL5 recruits fibroblasts and promotes colorectal cancer progression via CCR5-SLC25A24 signaling
Source: J Exp Clin Cancer Res. 2022 Mar 3;41:81. doi: 10.1186/s13046-022-02300-w (PMC8892738; doi:10.1186/s13046-022-02300-w)
Supplement: Supplementary file 8 — Additional file 8: Table S3. List of primer sequences. [file 13046_2022_2300_MOESM8_ESM.xlsx]

## Sheet: Sheet1
Additional file 8: Table S3: List of primer sequences.
Primers	Forward 5’ to 3’	Reverse 5’ to 3’
GAPDH	GGAGCGAGATCCCTCCAAAAT	GGCTGTTGTCATACTTCTCATGG
CCL5	CAGTCGTCCACAGGTCAAGG	CTTCTCTGGGTTGGCACACA
CCR1	CCTGCTGACGATTGACAGGTA	TCTCGTAGGCTTTCGTGAGGA
CCR3	GAAATGACTGTGAGCGGAGCA	TTCCGGAACCTCTCTCCAACA
CCR4	GGG GTC ATC ACC AGT TTG	TCT TCA CCG CCT TGT TCT
CCR5	GTCCTTCTCCTGAACACCTTCCA	GCAGTGCGTCATCCCAAGAG
CD44	CTGCCGCTTTGCAGGTGTA	CATTGTGGGCAAGGTGCTATT
GPR75	GGCAGGCTTATCTGTCTTGGG	ATTGGGGGCATCCTGAAGGT
SLC25A24	TCGATCTCCCGTGACTTCCT	ATTTTCTCCTCGGCGTCCTG
SLC25A26	CATCTATCAGCCCAGGGAGAG	GATGAGCCCGTGTTAATGGC
RAB11FIP3	CCGTTGTTCTCCTGGACTGA	TCCTCGATGCGGACGAAAC
RPS29	AGACCTGAGCTGTCTTCCTTG	CACTGGGCAGTATGTGCTTTG
THBS2	CTTGCAGTCTGAGCAAGTGTG	AAACAGCCATTTGGGCATGG
C7	GCAGTGCCTAAATGTCAGCG	GCACCACAAGCTTTCTCAGC
GALNT15	TCAGATGGCGACCGTGTAAA	GCAATAAGCCATCTGGGTCCT
RPL31	GAATGGCTCCCGCAAAGAAG	GCTTTGTTGAGCCTGGTGTC
COL14A1	TACTCCGAGGGAAGAGAGCAA	GCAACCAGTACCGCATCTTG
RPLP1	CCGGTGTAAATGTTGAGCCTTTT	TGGACAAGACCAACAGCAGTAAA
MIR199A1	CCCAGTGTTCAGACTACCTGTTC	TGGTGTCGTGGAGTCG
FAM213B	AGTTTGGCCAAGCGACCT	GGGACTTCTGGACGAAATGC
BOLA2B	AACCGTTGCTCCTGTAGCTT	CAGTCCCTCATTTCTGTCGCT
PAK1IP1	GCTACGAGCAGGTCCTCTTT	CCATCTTCCGCTCCACTGAT
IFI27L1	GCTCCCGCACAGTAACCTTT	GATGCGGCGATTCCTACTGA
DYRK1B	GAGCTGATGAACCAGCATGA	CCTCAGGTGAGCGGTAGAAG
LNP1	TCGTCGGCACCAATTAACGA	GGCTGAGACTGCTACTGCAA
F2R	CCACCTTAGATCCCCGGTCAT	GTGGGAGGCTGACTACAAACA
REEP2	TGGCTGCTGTCCCCTTACA	GTGCACGAACTTGCGGTAGA
GSDMD	AGAAGGGACGTGGTGTTCC	TGCTCTGTCCACACTCAGTTC
